# Supplementary material for: A Functional Variant Rs492554 Associated With Congenital Heart Defects Modulates SESN2 Expression Through POU2F1
Source: Front Cell Dev Biol. 2021 Jun 23;9:668474. doi: 10.3389/fcell.2021.668474 (PMC8260953; doi:10.3389/fcell.2021.668474)
Supplement: Supplementary file 3 [file Table_6.xlsx]

## Sheet: Sheet1
Sample Name	rs492554	rs12406992	relative SESN2 mRNA quantity normalized to β-ACTIN mRNA expression.
1	CC	AA	0.426317
2	CC	AA	0.5
3	CC	AA	0.726986
4	CC	AA	1.03526
6	CC	AA	0.301452
7	CC	AA	0.535887
8	CC	AA	0.779165
9	CC	AA	3.63008
10	CT	AC	1.70669
11	CC	AA	0.76313
12	CT	AC	4.56305
13	CC	AA	3.63008
14	CC	AA	0.773782
15	CC	AA	0.737135
16	CC	AA	0.650671
18	CC	AA	1.72381
19	CC	AA	0.832256
20	CC	AA	1.02101
21	CC	AA	0.63728
22	CC	AA	1
23	CC	AA	2.54912
24	CC	AA	1.85318
25	CT	AC	4.23218
26	CC	AA	0.562529
27	TT	CC	2.34453
28	CT	AA	0.864537
29	CC	AA	0.673617
30	CC	AA	1.05702
31	CC	AA	1.36604
32	CT	AC	1.50838
33	CC	AA	0.721965
34	CT	AC	2.09231
35	CC	AA	0.972655
36	CC	AA	4
37	CC	AA	1.67018
38	CT	AC	1.37554
39	CC	AA	1.60214
40	CC	AA	5.24157
41	CC	AA	0.952638
42	CT	AC	1.10175
43	CC	AA	1.98618
44	CC	AA	1.09429
45	CC	AA	0.913831
46	CC	AA	1.14076
47	CC	AA	0.972655
48	CC	AA	1.37554
49	CC	AA	0.668964
50	CT	AC	1.54617
51	CC	AA	0.899316
52	CC	AA	1.01396
53	CC	AA	0.460094
54	CC	AA	0.870551
55	CC	AA	0.566442
56	CT	AA	0.480464
57	CC	AA	0.586417
58	CC	AA	0.395021
59	CC	AA	0.972655
60	CC	AA	1.40444
61	CC	AA	1.26576
62	CT	AC	5.70094
63	CC	AA	0.795536
64	TT	CC	2.8695
65	CT	AC	1.07177
66	CC	AA	0.888843
67	CC	AA	1.06437
68	CC	AA	0.435275
69	CC	AA	1.85318
70	CC	AA	0.952638
71	CC	AA	0.939523
72	CT	AC	1.48452
73	CC	AA	0.702222
74	CC	AA	0.736267
75	CC	AA	1.82766
76	CC	AA	0.678302
77	CT	AC	1.84293
78	CC	AA	0.417544
79	CC	AA	0.831507
80	CT	AC	2.07053
81	CC	AA	0.90125
82	CT	AC	1.18781
83	CC	AC	0.339151
84	CT	AC	0.692555
85	CT	AC	1.3808
86	CC	AA	1.04972
87	CC	AA	1.22791
88	CC	AA	4.50023
89	CC	AA	1.10872
90	CC	AA	2.58327
91	CC	AA	1.48452
92	CC	AA	1.6358
93	CC	AA	0.913451
94	CC	AA	0.329877
96	CC	AA	1.73917
97	CC	AA	1.21419
98	CC	AA	1
99	CC	AA	1.24833
100	CC	AA	1.32565
101	CC	AA	0.650987
